# Supplementary material for: Smoking induces coordinated DNA methylation and gene expression changes in adipose tissue with consequences for metabolic health
Source: Clin Epigenetics. 2018 Oct 20;10:126. doi: 10.1186/s13148-018-0558-0 (PMC6196025; doi:10.1186/s13148-018-0558-0)
Supplement: Supplementary file 2 — Table S1. Four smoking-induced differentially methylated and expressed genes in blood samples. Table S2. Validation of 14 tissue-shared smoking-DMS across four sample types. Table S3. Replication of the 42 smoking-DMS in the LEAP cohort [39] with 104 current smokers and non-smokers. Table S4. Previously-identified smoking genetic variants and their impacts on DNA methylation and gene expression in adipose tissue. Table S5. DNA methylation QTL (meQTLs) analyses at the chromosome 19 region from Loukola et al. [43], showing replication in TwinsUK adipose tissue samples. Table S6. Characteristics of TwinsUK (adipose tissue, blood samples, and skin tissue [34]), Finnish cohort [74, 75], LEAP cohort [39], and lung cancer [76] samples. (XLSX 43 kb) [file 13148_2018_558_MOESM2_ESM.xlsx]

## Sheet: ST1
Additional file 2: Table S1. Four smoking-induced differentially methylated and expressed genes in blood samples
IlmnID	CHR	Location	Gene Name	Methylation			Gene expression
				β coef.	S.E.	P-value	β coef.	S.E.	P-value
cg08375941	3	98250382	GPR15	-0.551	0.111	9.88×10-7	1.419	0.152	2.33×10-17
cg19614811	3	98250723	GPR15	-0.489	0.112	1.59×10-5	1.419	0.152	2.33×10-17
cg19859270	3	98251294	GPR15	-1.373	0.096	1.58×10-38	1.419	0.152	2.33×10-17
cg11554391	5	321320	AHRR	-0.694	0.099	8.10×10-12	1.01	0.187	2.33×10-17
cg17924476	5	323794	AHRR	0.526	0.119	1.21×10-5	1.01	0.187	2.33×10-7
cg23067299	5	323907	AHRR	0.411	0.1	4.46×10-5	1.01	0.187	2.33×10-7
cg09338136	5	344057	AHRR	-0.461	0.104	1.07×10-5	1.01	0.187	2.33×10-7
cg24688690	5	345850	AHRR	-0.35	0.063	3.95×10-8	1.01	0.187	2.33×10-7
cg12806681	5	368394	AHRR	-0.754	0.108	9.90×10-12	1.01	0.187	2.33×10-7
cg03991871	5	368447	AHRR	-0.869	0.1	3.62×10-17	1.01	0.187	2.33×10-7
cg23916896	5	368804	AHRR	-0.843	0.107	2.00×10-14	1.01	0.187	2.33×10-7
cg11902777	5	368843	AHRR	-0.788	0.105	2.94×10-13	1.01	0.187	2.33×10-7
cg01899089	5	369969	AHRR	-0.741	0.105	7.22×10-12	1.01	0.187	2.33×10-7
cg23576855	5	373299	AHRR	-0.877	0.099	8.36×10-18	1.01	0.187	2.33×10-7
cg05575921	5	373378	AHRR	-1.672	0.074	2.45×10-80	1.01	0.187	2.33×10-7
cg26703534	5	377358	AHRR	-1.01	0.085	3.72×10-29	1.01	0.187	2.33×10-7
cg01097768	5	378854	AHRR	-0.519	0.071	1.21×10-12	1.01	0.187	2.33×10-7
cg14817490	5	392920	AHRR	-0.841	0.092	1.68×10-18	1.01	0.187	2.33×10-7
cg17287155	5	393347	AHRR	-0.766	0.074	1.82×10-22	1.01	0.187	2.33×10-7
cg04551776	5	393366	AHRR	-0.795	0.085	4.83×10-19	1.01	0.187	2.33×10-7
cg25648203	5	395444	AHRR	-0.937	0.093	3.50×10-22	1.01	0.187	2.33×10-7
cg16219322	5	399012	AHRR	-0.459	0.091	5.65×10-7	1.01	0.187	2.33×10-7
cg21161138	5	399360	AHRR	-1.518	0.095	5.56×10-47	1.01	0.187	2.33×10-7
cg03604011	5	400201	AHRR	0.445	0.081	6.88×10-8	1.01	0.187	2.33×10-7
cg22698028	5	400494	AHRR	0.491	0.109	9.12×10-6	1.01	0.187	2.33×10-7
cg24090911	5	400732	AHRR	-0.689	0.107	3.06×10-10	1.01	0.187	2.33×10-7
cg26529655	5	424371	AHRR	-0.3	0.062	1.63×10-6	1.01	0.187	2.33×10-7
cg26850624	5	429559	AHRR	0.449	0.087	3.76×10-7	1.01	0.187	2.33×10-7
cg14448919	5	435040	AHRR	0.423	0.102	3.78×10-5	1.01	0.187	2.33×10-7
cg27113015	6	148829044	SASH1	-0.313	0.075	4.09×10-5	0.962	0.165	3.18×10-8
cg19798735	7	110730805	LRRN3	-0.522	0.08	1.69×10-10	0.982	0.15	1.32×10-9
cg09837977	7	110731201	LRRN3	-0.408	0.06	4.51×10-11	0.982	0.15	1.32×10-9
cg06545367	7	110731527	LRRN3	-0.417	0.088	3.45×10-6	0.982	0.15	1.32×10-9
cg11556164	7	110738315	LRRN3	-0.656	0.104	9.59×10-10	0.982	0.15	1.32×10-9
cg05221370	7	110738836	LRRN3	-0.623	0.109	1.93×10-8	0.982	0.15	1.32×10-9

## Sheet: ST2
Table S2. Validation of 14 tissue-shared smoking-DMS across four sample types.
IlmnID	CHR	Location	Gene Name	Adipose Subjects (n = 345)			Blood (n = 567)			Skin Subjects (n = 195)			Lung Cancer Subjects (n = 168)
				β coef.	S.E.	P-Value	β coef.	S.E.	P-Value	β coef.	S.E.	P-Value	β coef.	S.E.	P-Value
cg25189904	1	68299493	GNG12	-0.771	0.131	1.48e-08	-0.974	0.109	6.92e-18	-0.433594	0.177908	0.0157532	0.131359	0.184895	0.478451
cg14179389	1	92947961	GFI1	-0.665	0.122	1.07e-07	-0.404	0.087	4.74e-06	-0.407978	0.171618	0.0189365	-0.136759	0.187366	0.466511
cg06644428	2	233284112	2q37.1	-0.704	0.13	1.61e-07	-0.864	0.092	1.76e-19	-0.641074	0.17401	0.000338794	-0.130197	0.187119	0.487558
cg05951221	2	233284402	2q37.1	-1.38	0.108	1.28e-29	-1.471	0.079	3.65e-60	-1.16097	0.14773	6.12919e-13	-0.621607	0.18182	0.000796832
cg21566642	2	233284661	2q37.1	-1.347	0.122	1.87e-23	-1.491	0.08	9.67e-61	-1.13754	0.16227	4.83346e-11	-0.706268	0.177558	0.000104953
cg01940273	2	233284934	2q37.1	-0.679	0.105	8.93e-10	-1.415	0.084	3.17e-52	-0.302006	0.138503	0.0309266	-0.20897	0.186971	0.265378
cg11554391	5	321320	AHRR	-0.72	0.125	2e-08	-0.694	0.099	8.1e-12	-0.494388	0.17319	0.00491294	-0.119352	0.181992	0.512884
cg05575921	5	373378	AHRR	-0.611	0.104	1.07e-08	-1.672	0.074	2.45e-80	-0.982037	0.172204	7.24326e-08	-0.644004	0.182347	0.000538698
cg25648203	5	395444	AHRR	-0.825	0.132	1.3e-09	-0.937	0.093	3.5e-22	-0.397634	0.145605	0.00729031	-0.218504	0.186858	0.243987
cg14120703	9	139416102	NOTCH1	-1.172	0.118	1.44e-20	-0.352	0.073	1.84e-06	-0.423156	0.15802	0.00869449	-0.231593	0.186894	0.217087
cg21611682	11	68138269	LRP5	-0.734	0.124	8.1e-09	-0.874	0.091	4.23e-20	0.0751426	0.158631	0.638147	-0.0662424	0.187356	0.724128
cg22851561	14	74214183	C14orf43	-0.634	0.121	3.92e-07	-0.5	0.096	5.24e-07	-0.32573	0.176507	0.0706569	-0.0465161	0.184884	0.801674
cg00378510	19	2291020	LINGO3	-0.781	0.134	1.53e-08	-1.478	0.078	3.59e-62	-0.132647	0.177216	0.466015	-0.0999679	0.189019	0.597619
cg03636183	19	17000585	F2RL3	-0.826	0.103	1.8e-14	-0.466	0.089	2.37e-07	-0.372312	0.150116	0.0144921	0.191095	0.184319	0.301401

## Sheet: ST3
Table S3. Replication of the 42 smoking-DMS in the LEAP cohort with 104 smokers and non-smokers.
IlmnID	CHR	Location	Gene Name	Adipose Subjects (n=345)			LEAP (n=104)
				β coef.	S.E.	P-Value	β coef.	S.E.	P-Value
cg05951221	2	233284402	2q37.1	-1.38	0.108	1.28e-29	-0.731843	0.106336	2.6206e-09
cg21566642	2	233284661	2q37.1	-1.347	0.122	1.87e-23	-0.691656	0.110641	3.3878e-08
cg23680900	15	75017924	CYP1A1	-1.198	0.118	2.96e-21	-0.736888	0.127107	2.0685e-07
cg14120703	9	139416102	NOTCH1	-1.172	0.118	1.44e-20	-0.229374	0.097447	0.0215677
cg26516004	15	75019376	CYP1A1	-1.258	0.126	1.95e-20	-0.541886	0.161171	0.0012902
cg10009577	15	75018150	CYP1A1	-0.81	0.09	2.48e-17	-0.338873	0.0975878	0.000914863
cg01985595	6	136479501	PDE7B	-1.015	0.119	1.09e-15	-0.166716	0.152744	0.279031
cg22418620	5	172072885	NEURL1B	-1.077	0.127	1.63e-15	-0.600601	0.123102	7.06117e-06
cg23160522	15	75015787	CYP1A1	-0.991	0.122	1.33e-14	-	-	-
cg03636183	19	17000585	F2RL3	-0.826	0.103	1.8e-14	-0.168506	0.0489843	0.00101304
cg07992500	2	37896583	CDC42EP3	-1.087	0.141	1.88e-13	-0.379327	0.110142	0.00100052
cg12531611	6	11212619	NEDD9	-0.855	0.12	1.12e-11	-0.406206	0.160631	0.0138429
cg03646542	5	172076155	NEURL1B	-0.88	0.133	1.87e-10	-0.191282	0.0891322	0.0355506
cg00353139	15	75017914	CYP1A1	-0.787	0.121	4.47e-10	-0.193018	0.0391686	5.88232e-06
cg21124714	11	72983097	P2RY6	-0.874	0.136	5.15e-10	-0.206725	0.0961744	0.0352665
cg01940273	2	233284934	2q37.1	-0.679	0.105	8.93e-10	-0.151637	0.063623	0.0200408
cg25648203	5	395444	AHRR	-0.825	0.132	1.3e-09	-0.357318	0.0757903	1.29627e-05
cg20408276	2	38300586	CYP1B1	-0.781	0.125	1.61e-09	-0.0256144	0.0964374	0.791371
cg20131897	12	52305332	ACVRL1	-0.693	0.116	5.61e-09	-0.106043	0.0469831	0.0273207
cg21611682	11	68138269	LRP5	-0.734	0.124	8.1e-09	-	-	-
cg19405895	5	407315	AHRR	-0.768	0.128	8.38e-09	-0.46491	0.128478	0.000574693
cg05575921	5	373378	AHRR	-0.611	0.104	1.07e-08	-0.323197	0.0826837	0.000221244
cg13531977	9	112013420	EPB41L4B	0.831	0.14	1.14e-08	0.347715	0.12191	0.00579099
cg00512031	4	5021976	CYTL1	-0.76	0.129	1.23e-08	-0.363786	0.164738	0.0307043
cg25189904	1	68299493	GNG12	-0.771	0.131	1.48e-08	-0.337842	0.189769	0.0796318
cg00378510	19	2291020	LINGO3	-0.781	0.134	1.53e-08	-0.223855	0.139915	0.114388
cg11554391	5	321320	AHRR	-0.72	0.125	2e-08	-0.133466	0.139285	0.341445
cg01802380	13	107865407	FAM155A	-0.737	0.133	5.69e-08	0.176792	0.116464	0.132204
cg14179389	1	92947961	GFI1	-0.665	0.122	1.07e-07	-0.710854	0.184461	0.00026605
cg06644428	2	233284112	2q37.1	-0.704	0.13	1.61e-07	-0.501439	0.151464	0.00151171
cg12081267	2	98486185	TMEM131	-0.65	0.122	1.97e-07	-0.163714	0.0937618	0.0839025
cg02162897	2	38300537	CYP1B1	-0.674	0.127	2.89e-07	-0.102242	0.0742566	0.171657
cg11555067	2	99081350	INPP4A	-0.717	0.138	3.18e-07	-0.150603	0.0733322	0.0426396
cg04134818	5	148998446	FLJ41603	-0.69	0.132	3.26e-07	0.0102604	0.0831235	0.902013
cg03976650	13	77456505	KCTD12	-0.754	0.143	3.56e-07	-0.170967	0.100769	0.0929087
cg22851561	14	74214183	C14orf43	-0.634	0.121	3.92e-07	-0.073723	0.0858303	0.393483
cg10376100	1	236017278	LYST;MIR1537	0.615	0.117	4.03e-07	-	-	-
cg04063216	2	14772482	FAM84A	0.441	0.085	4.39e-07	-0.00369899	0.0431243	0.931819
cg16320419	3	5025570	BHLHE40	-0.699	0.135	4.88e-07	-	-	-
cg04135110	5	346695	AHRR	0.699	0.137	5.34e-07	0.362765	0.0723939	4.30739e-06
cg20109054	6	31804109	C6orf48;SNORD52	-0.659	0.13	7.85e-07	-0.282855	0.105485	0.0085885
cg16721845	11	68518800	MTL5	-0.53	0.106	8.37e-07	0.0109052	0.0331222	0.742669

## Sheet: ST4
Table S4. Previously-identified smoking genetic variants and their impacts on DNA methylation and gene expression in adipose tissue.
rs number	CHR	Minor Allele	meQTL CpG	MeQTL_Gene	meQTL_beta	MeQTL_Pval	eQTL Gene*	Gene_eQTL	eQTL beta	eQTL Pval
CHRNA3
rs1051730	15	G	cg22563815	CHRNA5	-0.558	6.43×10-19	ENSG00000169684.9	CHRNA5	-0.42	3.57×10-13
rs16969968	15	G	cg22563815	CHRNA5	-0.561	8.32×10-19	ENSG00000169684.9	CHRNA5	-0.42	8.57×10-13
LOC100188947
rs1329650	10	G	cg07889827	Chr10:93443413	-4.272	8.92×10-10	-	-	-	-
rs1028936	10	A	cg17568421	LOC100188947	0.577	3.38×10-13	-	-	-	-
EGLN2, near CYP2A6
rs3733829	19	A	cg21653913	EGLN2	-0.857	2.01×10-19	-	-	-	-
BDNF
rs6265	11	C	cg10635145	BDNF	-0.824	1.83×10-28	-	-	-	-
rs1013442	11	A	cg09781307	BDNFOS	0.369	5.48×10-7	-	-	-	-
rs4923457	11	A	cg10635145	BDNF	-0.857	5.46×10-32	-	-	-	-
rs4923460	11	G	cg10635145	BDNF	-0.865	1.17×10-32	-	-	-	-
rs4074134	11	C	cg10635145	BDNF	-0.869	5.69×10-32	-	-	-	-
rs1304100	11	A	cg09781307	BDNFOS	0.361	9.52×10-7	-	-	-	-
rs6484320	11	A	cg06569229	FAT3	0.42	1.02×10-8	-	-	-	-
rs879048	11	A	cg09781307	BDNFOS	-0.493	9.61×10-11	-	-	-	-
Near DBH
rs3025343	9	G	cg00742898	ADAMTSL2	0.604	5.93×10-9	-	-	-	-
*cis-eQTLs only.

## Sheet: ST5
Table S5. DNA methylation QTL (meQTLs) analyses at the chromosome 19 region from Loukola et al., showing replication in TwinsUK adipose tissue samples.
SNP	Methylation probe	Nearest_Gene_Methylation_Probe	TwinsUK P-value	Loukola et al. corrected P-value
rs73047963	cg06399029	LTBP4	4.34e-08	0.00731138
rs55815263	cg06399029	LTBP4	4.06e-08	0.00731138
rs73047967	cg06399029	LTBP4	6.21e-08	0.00808324
rs2303728	cg06399029	LTBP4	4.79e-07	0.0201452
rs2246761	cg06399029	LTBP4	4.65e-08	0.00808324
rs113892385	cg06399029	LTBP4	1.07e-07	0.00182017
rs62107913	cg06399029	LTBP4	6.06e-08	0.00182017
rs1051481	cg06399029	LTBP4	3.85e-05	0.0293721
rs62107917	cg06399029	LTBP4	1.89e-06	0.0187331
rs113855880	cg26441372	LTBP4	1.14e-09	4.38839e-06
rs11673605	cg26441372	LTBP4	3.41e-09	4.38839e-06
rs11670896	cg26441372	LTBP4	7.44e-10	3.28883e-05
rs73050182	cg26441372	LTBP4	3.08e-10	3.28883e-05
rs61733984	cg26441372	LTBP4	3.21e-10	3.28883e-05
rs73051885	cg26441372	LTBP4	2.12e-17	6.17285e-15
rs55658896	cg26441372	LTBP4	2.06e-17	6.17285e-15
rs55736297	cg26441372	LTBP4	8.5e-23	7.27557e-17
rs8106578	cg26441372	LTBP4	1.4e-17	6.17285e-15
rs7253575	cg26441372	LTBP4	1.16e-17	1.82706e-15
rs11673027	cg26441372	LTBP4	1.08e-17	2.19934e-15
rs73035918	cg26441372	LTBP4	9.72e-18	1.82706e-15
rs11667119	cg26441372	LTBP4	1.38e-21	1.16708e-15
rs55856492	cg26441372	LTBP4	1.42e-21	1.16708e-15
rs2077407	cg26441372	LTBP4	1.53e-21	1.16708e-15
rs4435368	cg26441372	LTBP4	2.68e-22	1.16708e-15
rs4624303	cg26441372	LTBP4	2.7e-22	1.16708e-15
rs12973666	cg25923056	ENGL2	1.99e-05	0.000568212
rs17726276	cg25923056	ENGL2	3.08e-05	0.000568212
rs3815705	cg19493303	CYP2A7	3.51e-05	0.977552
rs12460054	cg19493303	CYP2A7	1.77e-07	1.3146e-05
rs11083593	cg20630647	CYP2A7	4.15e-15	0.040385
rs55811526	cg20630647	CYP2A7	1.01e-14	0.040385
rs12975479	cg20630647	CYP2A7	1.76e-17	0.0207352
rs10418990	cg20630647	CYP2A7	5.31e-12	0.0423788
rs4802101	cg20630647	CYP2A7	4e-12	0.0423788
rs2014141	cg20630647	CYP2A7	3.67e-12	0.0423788
rs6508964	cg20630647	CYP2A7	3.39e-12	0.0423788
rs10412702	cg20630647	CYP2A7	2.7e-12	0.0439661
rs4803417	cg20630647	CYP2A7	2.46e-12	0.0439661
rs7255374	cg20630647	CYP2A7	3.47e-26	0.00226745
rs434606	cg20630647	CYP2A7	3.56e-18	3.04913e-06
rs62120870	cg20630647	CYP2A7	5.99e-18	4.38839e-06
rs17726861	cg20630647	CYP2A7	2.97e-17	4.38839e-06
rs62120871	cg20630647	CYP2A7	3.11e-17	4.38839e-06
rs17799942	cg20630647	CYP2A7	3.06e-17	4.38839e-06
rs4803421	cg20630647	CYP2A7	2.83e-17	4.38839e-06
rs4802105	cg20630647	CYP2A7	3.15e-17	4.38839e-06
rs58788920	cg20630647	CYP2A7	4.67e-17	1.35822e-05
rs58511716	cg20630647	CYP2A7	8.87e-17	4.38839e-06
rs144280740	cg20630647	CYP2A7	4.08e-16	9.85205e-06

## Sheet: ST6
Table S6. Characteristics of 7 datasets used in the current study
Phenotype	TwinsUK- Adipose*	TwinsUK- Blood (methylation)	TwinsUK- Blood (expression)	TwinsUK- Skin	Finnish cohort- Adipose	LEAP- Adipose	Lung Cancer
N	345	567	237	195	69	104	168
Age	58.40±9.56	57.82±10.32	61.75±9.51	59.08±9.71	31.05±4.43	47±1.7	6.09±10.66
Gender (M/F)	0/345	0/567	0/237	0/195	31/38	50/54	0/168
BMI (kg m-2)	26.82±4.81	26.79 ± 5.29	26.38±4.73	26.66±4.71	27.47±4.72	30.9±7.03	-
Smokers	54	86	30	37	21	46	129
Alcohol consumption (g/day)	6.85±10.65	6.07±9.11	-	5.80±8.46	8.4	-	-
*Methylation and gene expression dataset
